# Supplementary material for: Efficient CRISPR-Cas genome editing in brown algae
Source: Cell Rep Methods. 2025 Dec 30;6(1):101273. doi: 10.1016/j.crmeth.2025.101273 (PMC12853178; doi:10.1016/j.crmeth.2025.101273)
Supplement: Table S1. List of crRNAs and primers used in the present study, related to Figures 1 and 2 and STAR Methods [file mmc2.xlsx]

## Sheet: Table S1
Table S1. list of crRNAs and primers used in the present study.
crRNA (guideRNA) Code	scRNA original Code	Target	System	Sequence including PAM
gScyt-APT-1	As9f_APT-Cas12_g1	S. promiscuus APT (Chr28:3079664-3079688)	cas12	TTTG AAGGGATAGTACGGGATTGTC
gScyt-APT-2	As9f_APT-Cas12_g3	S. promiscuus APT (Chr28:3081087-3081111)	cas12	TTTC GATGCCCGCGGCTTCATCCTG
gLdig-APT-1	Ldig_APT_gRNA1	L. digitata APT (contig27133:4323-4347 )	cas12	TTTG AATGGGTAGTACGGGATCGTC
gLdig-APT-2	Ldig_APT_gRNA2	L. digitata APT (contig27133:4361-4385 )	cas12	TTTG CCTCACCCCCAATGTCGTAGA
gLdig-APT-3	Ldig_APT_gRNA4	L. digitata APT (contig6833:11251-11275)	cas12	TTTA TTCTCGGTCCTCCGGTAGCCC
EcAPT1-Cas12	EcAPT1-Cas12	Ectocarpus APT (Ec-28_000520.1)	cas12	TTTG AACGGGTAGAACGGGATTGTCCT
IMMe3g1	IMMe3g1	Ectocarpus IMM 3rd exon (Ec-27_002610.1)	cas12	TTTC GCAGTACAGGGAGCGGTTGGT
IMMe4g1	IMMe4g1	Ectocarpus IMM 4th exon (Ec-27_002610.1)	cas12	TTTC TTCCAGGGTGCGGCCCGCGCA
Up-APT_1	Up-APT_1	U. pinnatifida APT 1st exon (UNPIN0032CG0760)	cas12	TTTC AAAGGGATCGATCGATTCTAC
Up-APT_2	Up-APT_2	U. pinnatifida APT 1st exon (UNPIN0032CG0760)	cas12	TTTG AAAGGGTAATACGGGATCGTT
Up-APT_3	Up-APT_3	U. pinnatifida APT 1st exon (UNPIN0032CG0760)	cas9	GATGAAAGCTAGCTGCGAAG AGG
Up-APT_4	Up-APT_4	U. pinnatifida APT 1st exon (UNPIN0032CG0760)	cas9	ATCGATCGATTCTACGACAT CGG
Primer code	fwd/rev	Target	seq 5'-3'
As9f-APT1F	fwd	S. promiscuus APT (Chr28:3079543-3079562)	TGATCGGGGATCGTAACTGC
As9f-APT1R	rev	S. promiscuus APT (Chr28:3081226-3081245)	TCCGCATCCACACACAAGAG
As9f-APT2F	fwd	S. promiscuus APT (Chr28:3079582-3079600)	CATTCACACCGTCTCCCAG
As9f-APT2R	rev	S. promiscuus APT (Chr28:3080043-3080062)	ACGTGCTTACACGAAATGCG
As9f-APT3F	fwd	S. promiscuus APT (Chr28:3080831-3080850)	GCCGTTTGTTTCATCGTACC
As9f-APT3R	rev	S. promiscuus APT (Chr28:3081174-3081193)	TTCAGAGAGCCGAACAAAGC
ldig-apt-g1-2-for	fwd	L. digitata APT (contig27133:3907-3956)	CGGTGCCATTCTTGTCCACT
ldig-apt-g1-2-rev	rev	L. digitata APT (contig27133:4483-4502)	TCATCCCATCCCCTACCCAG
ldig-apt-g4-for	fwd	L. digitata APT (contig6833:11467-11486)	TTTCTCTGGTGGTTGCAGGG
ldig-apt-g4-rev	rev	L. digitata APT (contig6833:10870-10889)	AGATACATAGGAGGGCGGGT
APT1 Cas12 cpf1	fwd	Ectocarpus APT (Ec-28_000520.1)	CGTCTCATGGTGGTTCCGAA
APT1 Cas12 cpf1	rev	Ectocarpus APT (Ec-28_000520.1)	CCCGCAGTTTCAGCAGTAGA
imm_e3_e4_fw	fwd	Ectocarpus IMM (Ec-27_002610.1)	CAGACGATCAGGCCTCAGTG
imm_e3_e4_rev	rev	Ectocarpus IMM (Ec-27_002610.1)	CGGAGGGCGGGAAGAATAC
UpAPT-F	fwd	U. pinnatifida APT (UNPIN0032CG0760)	TTGCTCGCTGTGTTCCCTAG
UpAPT-R3	rev	U. pinnatifida APT (UNPIN0032CG0760)	TTGCTGGTTTGCCTTTCACG
