# Supplementary material for: Efficient CRISPR-Cas genome editing in brown algae
Source: Cell Rep Methods. 2025 Dec 30;6(1):101273. doi: 10.1016/j.crmeth.2025.101273 (PMC12853178; doi:10.1016/j.crmeth.2025.101273)
Supplement: Table S3. Sensitivity of Undaria to 2-fluoroadenine (2-FA), related to STAR methods [file mmc4.xlsx]

## Sheet: Table S3
Table S3. Sensitivity of Undaria to 2-fluoroadenine (2-FA). Branch development (14 days) is inhibited at 75 µM 2-FA.
Sex	2-FA concentration ( µM)	Average branch number	Standard deviation
Female	SW	9.8	5
Male	SW	26.2	8.6
Female	SW	9.6	4
Male	SW	27.1	6.6
Female	SW	10.2	4.8
Male	SW	26.3	7.3
Female	DMSO	11	4.8
Male	DMSO	21.1	6
Female	DMSO	13.6	6.6
Male	DMSO	15.8	7.9
Female	DMSO	10	4.4
Male	DMSO	19.8	7.9
Female	12.5	11.5	6.3
Male	12.5	28.7	12.5
Female	12.5	10	4.7
Male	12.5	32.5	10.4
Female	12.5	11.3	5.4
Male	12.5	26.7	8.6
Female	25	1.2	0.4
Male	25	10.5	4.7
Female	25	1.6	0.8
Male	25	13.1	5.2
Female	25	2.4	1.7
Male	25	10.6	6.9
Female	37.5	1.33333	0.5
Male	37.5	7.875	4.9
Unknown	37.5	1	0
Female	37.5	1	0
Male	37.5	15.375	11.1
Unknown	37.5	1	0
Female	37.5	1	0
Male	37.5	9.8	3.4
Unknown	37.5	1	0
Female	50	1.1	0.3
Male	50	3.5	2.4
Female	50	1.3	0.7
Male	50	3.2	2.9
Female	50	1.2	0.4
Male	50	5.8	3.7
Female	75	NA	NA
Male	75	1.4	0.9
Unknown	75	1	0
Female	75	1	0
Male	75	1.2	0.4
Unknown	75	1	0
Female	75	NA	NA
Male	75	1.6	1.3
Unknown	75	1	0
Female	100	1	0
Male	100	1.5	0.8
Unknown	100	1	0
Female	100	1	NA
Male	100	1.4	0.5
Unknown	100	1	0
Female	100	1	NA
Male	100	1.875	1.1
Unknown	100	1	0
Female	150	NA	NA
Male	150	NA	NA
Unknown	150	1	0
Female	150	NA	NA
Male	150	NA	NA
Unknown	150	1	0
Female	150	NA	NA
Male	150	NA	NA
Unknown	150	1	0
